# Supplementary material for: Multi-modal contrastive learning of subcellular organization using DICE
Source: Bioinformatics. 2024 Sep 4;40(Suppl 2):ii105–10. doi: 10.1093/bioinformatics/btae387 (PMC11520230; doi:10.1093/bioinformatics/btae387)
Supplement: btae387_Supplementary_Data [file btae387_supplementary_data.zip]

Archive with 2 entries (2 files):
- oup-authoring-template.cls
- reference.bib
