# Supplementary material for: Multi-modal contrastive learning of subcellular organization using DICE
Source: Bioinformatics. 2024 Sep 4;40(Suppl 2):ii105–10. doi: 10.1093/bioinformatics/btae387 (PMC11520230; doi:10.1093/bioinformatics/btae387)
Supplement: btae387_Supplementary_Data [file btae387_supplementary_data.zip › reference.bib]

@inproceedings{chen2020simple,
  title={A simple framework for contrastive learning of visual representations},
  author={Chen, Ting and Kornblith, Simon and Norouzi, Mohammad and Hinton, Geoffrey},
  booktitle={International conference on machine learning},
  pages={1597--1607},
  year={2020},
  organization={PMLR}
}

@inproceedings{radford2021learning,
  title={Learning transferable visual models from natural language supervision},
  author={Radford, Alec and Kim, Jong Wook and Hallacy, Chris and Ramesh, Aditya and Goh, Gabriel and Agarwal, Sandhini and Sastry, Girish and Askell, Amanda and Mishkin, Pamela and Clark, Jack and others},
  booktitle={International conference on machine learning},
  pages={8748--8763},
  year={2021},
  organization={PMLR}
}

@article{thul2017subcellular,
  title={A subcellular map of the human proteome},
  author={Thul, Peter J and {\AA}kesson, Lovisa and Wiking, Mikaela and Mahdessian, Diana and Geladaki, Aikaterini and Ait Blal, Hammou and Alm, Tove and Asplund, Anna and Bj{\"o}rk, Lars and Breckels, Lisa M and others},
  journal={Science},
  volume={356},
  number={6340},
  pages={eaal3321},
  year={2017},
  publisher={American Association for the Advancement of Science}
}

@article{huttlin2021dual,
  title={Dual proteome-scale networks reveal cell-specific remodeling of the human interactome},
  author={Huttlin, Edward L and Bruckner, Raphael J and Navarrete-Perea, Jose and Cannon, Joe R and Baltier, Kurt and Gebreab, Fana and Gygi, Melanie P and Thornock, Alexandra and Zarraga, Gabriela and Tam, Stanley and others},
  journal={Cell},
  volume={184},
  number={11},
  pages={3022--3040},
  year={2021},
  publisher={Elsevier}
}

@article{malod2019towards,
  title={Towards a data-integrated cell},
  author={Malod-Dognin, No{\"e}l and Petschnigg, Julia and Windels, Sam FL and Povh, Janez and Hemingway, Harry and Ketteler, Robin and Pr{\v{z}}ulj, Nata{\v{s}}a},
  journal={Nature communications},
  volume={10},
  number={1},
  pages={1--13},
  year={2019},
  publisher={Nature Publishing Group}
}

@article{forster2022bionic,
  title={BIONIC: biological network integration using convolutions},
  author={Forster, Duncan T and Li, Sheena C and Yashiroda, Yoko and Yoshimura, Mami and Li, Zhijian and Isuhuaylas, Luis Alberto Vega and Itto-Nakama, Kaori and Yamanaka, Daisuke and Ohya, Yoshikazu and Osada, Hiroyuki and others},
  journal={Nature Methods},
  pages={1--12},
  year={2022},
  publisher={Nature Publishing Group}
}


@article{nasser2023bertwalk,
  title={BERTwalk for integrating gene networks to predict gene-to pathway-level properties},
  author={Nasser, Rami and Sharan, Roded},
  journal={Bioinformatics Advances},
  volume={3},
  number={1},
  pages={vbad086},
  year={2023},
  publisher={Oxford University Press}
}

@article{qin2021multi,
  title={A multi-scale map of cell structure fusing protein images and interactions},
  author={Qin, Yue and Huttlin, Edward L and Winsnes, Casper F and Gosztyla, Maya L and Wacheul, Ludivine and Kelly, Marcus R and Blue, Steven M and Zheng, Fan and Chen, Michael and Schaffer, Leah V and others},
  journal={Nature},
  volume={600},
  number={7889},
  pages={536--542},
  year={2021},
  publisher={Nature Publishing Group UK London}
}

@article{bao2022integrative,
  title={Integrative spatial analysis of cell morphologies and transcriptional states with MUSE},
  author={Bao, Feng and Deng, Yue and Wan, Sen and Shen, Susan Q and Wang, Bo and Dai, Qionghai and Altschuler, Steven J and Wu, Lani F},
  journal={Nature biotechnology},
  volume={40},
  number={8},
  pages={1200--1209},
  year={2022},
  publisher={Nature Publishing Group US New York}
}

@inproceedings{zhang2022contrastive,
  title={Contrastive learning of medical visual representations from paired images and text},
  author={Zhang, Yuhao and Jiang, Hang and Miura, Yasuhide and Manning, Christopher D and Langlotz, Curtis P},
  booktitle={Machine Learning for Healthcare Conference},
  pages={2--25},
  year={2022},
  organization={PMLR}
}

@article{ouyang2019analysis,
  title={Analysis of the human protein atlas image classification competition},
  author={Ouyang, Wei and Winsnes, Casper F and Hjelmare, Martin and Cesnik, Anthony J and {\AA}kesson, Lovisa and Xu, Hao and Sullivan, Devin P and Dai, Shubin and Lan, Jun and Jinmo, Park and others},
  journal={Nature methods},
  volume={16},
  number={12},
  pages={1254--1261},
  year={2019},
  publisher={Nature Publishing Group US New York}
}

@INPROCEEDINGS{Grover2016-wq,
  title     = "node2vec: Scalable Feature Learning for Networks",
  booktitle = "Proceedings of the 22nd {ACM} {SIGKDD} International Conference
               on Knowledge Discovery and Data Mining",
  author    = "Grover, Aditya and Leskovec, Jure",
  abstract  = "Prediction tasks over nodes and edges in networks require
               careful effort in engineering features used by learning
               algorithms. Recent research in the broader field of
               representation learning has led to significant progress in
               automating prediction by learning the features themselves.
               However, present feature learning approaches are not expressive
               enough to capture the diversity of connectivity patterns
               observed in networks. Here we propose node2vec, an algorithmic
               framework for learning continuous feature representations for
               nodes in networks. In node2vec, we learn a mapping of nodes to a
               low-dimensional space of features that maximizes the likelihood
               of preserving network neighborhoods of nodes. We define a
               flexible notion of a node's network neighborhood and design a
               biased random walk procedure, which efficiently explores diverse
               neighborhoods. Our algorithm generalizes prior work which is
               based on rigid notions of network neighborhoods, and we argue
               that the added flexibility in exploring neighborhoods is the key
               to learning richer representations.We demonstrate the efficacy
               of node2vec over existing state-of-the-art techniques on
               multi-label classification and link prediction in several
               real-world networks from diverse domains. Taken together, our
               work represents a new way for efficiently learning
               state-of-the-art task-independent representations in complex
               networks.",
  publisher = "Association for Computing Machinery",
  pages     = "855--864",
  series    = "KDD '16",
  month     =  aug,
  year      =  2016,
  address   = "New York, NY, USA",
  keywords  = "feature learning, information networks, node embeddings, graph
               representations",
  location  = "San Francisco, California, USA"
}

@article{sohn2016improved,
  title={Improved deep metric learning with multi-class n-pair loss objective},
  author={Sohn, Kihyuk},
  journal={Advances in neural information processing systems},
  volume={29},
  year={2016}
}

@article{bachman2019learning,
  title={Learning representations by maximizing mutual information across views},
  author={Bachman, Philip and Hjelm, R Devon and Buchwalter, William},
  journal={Advances in neural information processing systems},
  volume={32},
  year={2019}
}

@article{orchard2014mintact,
  title={The MIntAct project—IntAct as a common curation platform for 11 molecular interaction databases},
  author={Orchard, Sandra and Ammari, Mais and Aranda, Bruno and Breuza, Lionel and Briganti, Leonardo and Broackes-Carter, Fiona and Campbell, Nancy H and Chavali, Gayatri and Chen, Carol and Del-Toro, Noemi and others},
  journal={Nucleic acids research},
  volume={42},
  number={D1},
  pages={D358--D363},
  year={2014},
  publisher={Oxford University Press}
}

@article{ashburner2000gene,
  title={Gene ontology: tool for the unification of biology},
  author={Ashburner, Michael and Ball, Catherine A and Blake, Judith A and Botstein, David and Butler, Heather and Cherry, J Michael and Davis, Allan P and Dolinski, Kara and Dwight, Selina S and Eppig, Janan T and others},
  journal={Nature genetics},
  volume={25},
  number={1},
  pages={25--29},
  year={2000},
  publisher={Nature Publishing Group}
}

@article{giurgiu2019corum,
  title={CORUM: the comprehensive resource of mammalian protein complexes—2019},
  author={Giurgiu, Madalina and Reinhard, Julian and Brauner, Barbara and Dunger-Kaltenbach, Irmtraud and Fobo, Gisela and Frishman, Goar and Montrone, Corinna and Ruepp, Andreas},
  journal={Nucleic acids research},
  volume={47},
  number={D1},
  pages={D559--D563},
  year={2019},
  publisher={Oxford University Press}
}

@article{levine2015data,
  title={Data-driven phenotypic dissection of AML reveals progenitor-like cells that correlate with prognosis},
  author={Levine, Jacob H and Simonds, Erin F and Bendall, Sean C and Davis, Kara L and El-ad, D Amir and Tadmor, Michelle D and Litvin, Oren and Fienberg, Harris G and Jager, Astraea and Zunder, Eli R and others},
  journal={Cell},
  volume={162},
  number={1},
  pages={184--197},
  year={2015},
  publisher={Elsevier}
}

@article{blondel2008fast,
  title={Fast unfolding of communities in large networks},
  author={Blondel, Vincent D and Guillaume, Jean-Loup and Lambiotte, Renaud and Lefebvre, Etienne},
  journal={Journal of statistical mechanics: theory and experiment},
  volume={2008},
  number={10},
  pages={P10008},
  year={2008},
  publisher={IOP Publishing}
}

@inproceedings{coates2011analysis,
  title={An analysis of single-layer networks in unsupervised feature learning},
  author={Coates, Adam and Ng, Andrew and Lee, Honglak},
  booktitle={Proceedings of the fourteenth international conference on artificial intelligence and statistics},
  pages={215--223},
  year={2011},
  organization={JMLR Workshop and Conference Proceedings}
}

@inproceedings{wang2020understanding,
  title={Understanding contrastive representation learning through alignment and uniformity on the hypersphere},
  author={Wang, Tongzhou and Isola, Phillip},
  booktitle={International Conference on Machine Learning},
  pages={9929--9939},
  year={2020},
  organization={PMLR}
}

@article{mcinnes2018umap,
  title={Umap: Uniform manifold approximation and projection for dimension reduction},
  author={McInnes, Leland and Healy, John and Melville, James},
  journal={arXiv preprint arXiv:1802.03426},
  year={2018}
}

@inproceedings{gutmann2010noise,
  title={Noise-contrastive estimation: A new estimation principle for unnormalized statistical models},
  author={Gutmann, Michael and Hyv{\"a}rinen, Aapo},
  booktitle={Proceedings of the thirteenth international conference on artificial intelligence and statistics},
  pages={297--304},
  year={2010},
  organization={JMLR Workshop and Conference Proceedings}
}

@ARTICLE{Kanehisa2000-ww,
  title    = "{KEGG}: kyoto encyclopedia of genes and genomes",
  author   = "Kanehisa, M and Goto, S",
  abstract = "KEGG (Kyoto Encyclopedia of Genes and Genomes) is a knowledge
              base for systematic analysis of gene functions, linking genomic
              information with higher order functional information. The genomic
              information is stored in the GENES database, which is a
              collection of gene catalogs for all the completely sequenced
              genomes and some partial genomes with up-to-date annotation of
              gene functions. The higher order functional information is stored
              in the PATHWAY database, which contains graphical representations
              of cellular processes, such as metabolism, membrane transport,
              signal transduction and cell cycle. The PATHWAY database is
              supplemented by a set of ortholog group tables for the
              information about conserved subpathways (pathway motifs), which
              are often encoded by positionally coupled genes on the chromosome
              and which are especially useful in predicting gene functions. A
              third database in KEGG is LIGAND for the information about
              chemical compounds, enzyme molecules and enzymatic reactions.
              KEGG provides Java graphics tools for browsing genome maps,
              comparing two genome maps and manipulating expression maps, as
              well as computational tools for sequence comparison, graph
              comparison and path computation. The KEGG databases are daily
              updated and made freely available (http://www.
              genome.ad.jp/kegg/).",
  journal  = "Nucleic Acids Res.",
  volume   =  28,
  number   =  1,
  pages    = "27--30",
  month    =  jan,
  year     =  2000,
  language = "en"
}

@article{lahat2015multimodal,
  title={Multimodal data fusion: an overview of methods, challenges, and prospects},
  author={Lahat, Dana and Adali, T{\"u}lay and Jutten, Christian},
  journal={Proceedings of the IEEE},
  volume={103},
  number={9},
  pages={1449--1477},
  year={2015},
  publisher={IEEE}
}

@inproceedings{tian2020contrastive,
  title={Contrastive multiview coding},
  author={Tian, Yonglong and Krishnan, Dilip and Isola, Phillip},
  booktitle={Computer Vision--ECCV 2020: 16th European Conference, Glasgow, UK, August 23--28, 2020, Proceedings, Part XI 16},
  pages={776--794},
  year={2020},
  organization={Springer}
}

@inproceedings{he2020momentum,
  title={Momentum contrast for unsupervised visual representation learning},
  author={He, Kaiming and Fan, Haoqi and Wu, Yuxin and Xie, Saining and Girshick, Ross},
  booktitle={Proceedings of the IEEE/CVF conference on computer vision and pattern recognition},
  pages={9729--9738},
  year={2020}
}


@article{chen2020improved,
  title={Improved baselines with momentum contrastive learning},
  author={Chen, Xinlei and Fan, Haoqi and Girshick, Ross and He, Kaiming},
  journal={arXiv preprint arXiv:2003.04297},
  year={2020}
}

@article{lampert2013attribute,
  title={Attribute-based classification for zero-shot visual object categorization},
  author={Lampert, Christoph H and Nickisch, Hannes and Harmeling, Stefan},
  journal={IEEE transactions on pattern analysis and machine intelligence},
  volume={36},
  number={3},
  pages={453--465},
  year={2013},
  publisher={IEEE}
}

@inproceedings{lei2015predicting,
  title={Predicting deep zero-shot convolutional neural networks using textual descriptions},
  author={Lei Ba, Jimmy and Swersky, Kevin and Fidler, Sanja and others},
  booktitle={Proceedings of the IEEE international conference on computer vision},
  pages={4247--4255},
  year={2015}
}

@article{zheng2021hidef,
  title={HiDeF: identifying persistent structures in multiscale ‘omics data},
  author={Zheng, Fan and Zhang, She and Churas, Christopher and Pratt, Dexter and Bahar, Ivet and Ideker, Trey},
  journal={Genome biology},
  volume={22},
  number={1},
  pages={1--15},
  year={2021},
  publisher={BioMed Central}
}

@article{wang2022learning,
  title={Learning protein subcellular localization multi-view patterns from heterogeneous data of imaging, sequence and networks},
  author={Wang, Ge and Xue, Min-Qi and Shen, Hong-Bin and Xu, Ying-Ying},
  journal={Briefings in Bioinformatics},
  volume={23},
  number={2},
  pages={bbab539},
  year={2022},
  publisher={Oxford University Press}
}
